# Supplementary material for: The Uremic Toxin p-Cresyl Sulfate Is a New Predictor of Major Adverse Cardiovascular Events in Patients with ST-Elevation Myocardial Infarction
Source: Toxins (Basel). 2025 Dec 20;18(1):4. doi: 10.3390/toxins18010004 (PMC12846530; doi:10.3390/toxins18010004)
Supplement: Supplementary file 1 [file toxins-18-00004-s001.zip]

Archive with 1 entries (1 files):
- toxins-3983265-supplementary.pdf
